# Supplementary material for: Sex-Based Clinical Outcome in Advanced NSCLC Patients Undergoing PD-1/PD-L1 Inhibitor Therapy—A Retrospective Bi-Centric Cohort Study
Source: Cancers (Basel). 2021 Dec 24;14(1):93. doi: 10.3390/cancers14010093 (PMC8750380; doi:10.3390/cancers14010093)
Supplement: Supplementary file 1 [file cancers-14-00093-s001.zip]

Archive with 1 entries (1 files):
- cancers-1498830-supplementary.pdf
